# Supplementary material for: Diffusion anomaly in nanopores as a rich field for theorists and a challenge for experimentalists
Source: Nat Commun. 2024 Jul 8;15:5721. doi: 10.1038/s41467-024-49821-w (PMC11231286; doi:10.1038/s41467-024-49821-w)
Supplement: Supplementary file 1 — Source data file [file 41467_2024_49821_MOESM1_ESM.xlsx]

## Sheet: Figure 1a
Figure 1a	Normal uptake plots, i.e. dimensionless concentration C vs time, for the three materials (TON – black circles, MTW – blue triangles, and AFI – green squares) replotted from ref. [1] along with exponential match for estimating the time constants of molecular uptake of n-dodecane. The derived square root of time plot (b) (original plot in1) does not provide a clear indication of the controlling mec…
MTW					AFI					TON
Experimental [1]		Model			Experimental [1]		Model			Experimental [1]		Model
time, s	C	time, s	C		time, s	C	time, s	C		time, s	C	time, s	C		[1]	Yuan, J. et al. Hyperloop-like diffusion of long-chain molecules under confinement. Nature communications 14, 1735; 10.1038/s41467-023-37455-3 (2023).
0	0.00638	0	0		0	0.00638	0	0		0	1.48063e-06	0	0
3	0.01188	2	0.00365331		10	0.01655	2	0.00205788		1	0.01166	2	0.0227375
6	0.01735	2.2	0.00401791		20	0.02663	2.2	0.00226343		1.99999	0.02	2.2	0.0249826
9	0.02279	2.42	0.00441881		30	0.0366	2.42	0.0024895		3	0.03	2.42	0.0274463
12	0.02819	2.662	0.00485961		40.0001	0.04647	2.662	0.0027381		4	0.04584	2.662	0.0301492
15	0.03357	2.9282	0.00534427		50	0.05623	2.9282	0.0030115		5.00001	0.05697	2.9282	0.0331136
18	0.03892	3.22102	0.00587713		60.0001	0.0659	3.22102	0.00331215		6	0.065	3.22102	0.0363641
21	0.04424	3.54312	0.00646294		70	0.07547	3.54312	0.00364276		6.99999	0.075	3.54312	0.0399269
24	0.04953	3.89743	0.00710693		80	0.08494	3.89743	0.00400631		8.00002	0.085	3.89743	0.0438309
27	0.05479	4.28718	0.00781484		89.9999	0.09431	4.28718	0.00440606		9	0.098	4.28718	0.0481069
30	0.06002	4.7159	0.00859296		100	0.10359	4.7159	0.00484559		10	0.11069	4.7159	0.0527884
60.0001	0.11077	5.18748	0.00944818		150	0.14857	5.18748	0.00532886		20	0.20912	5.18748	0.0579115
89.9999	0.15877	5.70623	0.0103881		200	0.19129	5.70623	0.00586018		30	0.29666	5.70623	0.0635149
120	0.20419	6.27686	0.0114209		250	0.23186	6.27686	0.00644431		40.0001	0.37451	6.27686	0.0696402
150	0.24715	6.90454	0.0125558		300	0.27041	6.90454	0.00708645		50	0.44375	6.90454	0.0763317
180	0.28779	7.595	0.0138027		350	0.30702	7.595	0.00779233		60.0001	0.50532	7.595	0.0836368
210	0.32624	8.3545	0.0151724		400	0.34179	8.3545	0.00856821		70	0.56007	8.3545	0.0916057
240	0.36261	9.18995	0.016677		450	0.37481	9.18995	0.00942099		80	0.60877	9.18995	0.100291
270	0.39702	10.1089	0.0183293		500	0.40618	10.1089	0.0103582		89.9999	0.65207	10.1089	0.10975
300	0.42958	11.1198	0.0201436		550	0.43598	11.1198	0.0113881		100	0.69058	11.1198	0.120039
330	0.46037	12.2318	0.0221356		600	0.46428	12.2318	0.0125197		110	0.72483	12.2318	0.13122
360	0.4895	13.455	0.024322		650	0.49116	13.455	0.0137631		120	0.75529	13.455	0.143356
390	0.51706	14.8005	0.0267214		700	0.51669	14.8005	0.0151289		130	0.78238	14.8005	0.156509
420	0.54313	16.2805	0.029354		750	0.54094	16.2805	0.0166291		140	0.80646	16.2805	0.170744
450	0.5678	17.9086	0.0322415		800	0.56397	17.9086	0.0182768		150	0.82789	17.9086	0.186125
480	0.59113	19.6995	0.035408		850	0.58585	19.6995	0.020086		160	0.84694	19.6995	0.202716
510	0.6132	21.6694	0.0388791		900	0.60663	21.6694	0.0220723		170	0.86388	21.6694	0.220575
540	0.63409	23.8364	0.0426828		950	0.62637	23.8364	0.0242525		180	0.87895	23.8364	0.239758
570	0.65384	26.22	0.0468496		1000	0.64512	26.22	0.0266452		190	0.89234	26.22	0.260314
600	0.67253	28.842	0.0514121		1050	0.66292	28.842	0.0292703		200	0.90426	28.842	0.282285
630	0.69021	31.7262	0.0564057		1100	0.67984	31.7262	0.0321498		210	0.91486	31.7262	0.3057
660	0.70693	34.8988	0.0618682		1150	0.6959	34.8988	0.0353074		220	0.92428	34.8988	0.330575
690	0.72275	38.3887	0.0678405		1200	0.71116	38.3887	0.0387688		230	0.93266	38.3887	0.35691
720	0.73772	42.2276	0.074366		1250	0.72565	42.2276	0.0425621		240	0.94012	42.2276	0.384682
750	0.75188	46.4503	0.0814914		1300	0.73942	46.4503	0.0467173		250	0.94674	46.4503	0.413849
780	0.76527	51.0953	0.0892661		1350	0.75249	51.0953	0.0512673		260	0.95264	51.0953	0.444339
810	0.77795	56.2049	0.0977421		1400	0.76491	56.2049	0.0562472		270	0.95788	56.2049	0.476048
840	0.78993	61.8254	0.106975		1450	0.77671	61.8254	0.0616949		280	0.96254	61.8254	0.508843
870	0.80127	68.0079	0.117022		1500	0.78791	68.0079	0.0676511		290	0.96669	68.0079	0.542551
900	0.812	74.8087	0.127942		1550	0.79855	74.8087	0.0741592		300	0.97038	74.8087	0.576965
930	0.82215	82.2896	0.1398		1600	0.80866	82.2896	0.0812656		310	0.97366	82.2896	0.611837
960	0.83175	90.5185	0.152656		1650	0.81826	90.5185	0.0890198		320	0.97657	90.5185	0.646885
990	0.84084	99.5704	0.166577		1700	0.82738	99.5704	0.0974737		330	0.97916	99.5704	0.681795
1020	0.84943	109.527	0.181625		1750	0.83604	109.527	0.106683		340	0.98147	109.527	0.716223
1050	0.85756	120.48	0.197865		1800	0.84427	120.48	0.116704		350	0.98352	120.48	0.749807
1080	0.86525	132.528	0.215357		1850	0.85208	132.528	0.127597		360	0.98535	132.528	0.782177
1110	0.87252	145.781	0.234158		1900	0.85951	145.781	0.139425		370	0.98697	145.781	0.812969
1140	0.8794	160.359	0.254319		1950	0.86655	160.359	0.15225		380	0.98841	160.359	0.841837
1170	0.88591	176.395	0.275883		2000	0.87325	176.395	0.166138		390	0.98969	176.395	0.868473
1200	0.89207	194.034	0.298885				194.034	0.181151		400	0.99083	194.034	0.892622
		213.438	0.323343				213.438	0.197354				213.438	0.914097
		234.782	0.349264				234.782	0.214807				234.782	0.932794
		258.26	0.37663				258.26	0.233567				258.26	0.948696
		284.086	0.405406				284.086	0.253686				284.086	0.961879
		312.494	0.435528				312.494	0.275207				312.494	0.972503
		343.744	0.466903				343.744	0.298164				343.744	0.980804
		378.118	0.499404				378.118	0.322579				378.118	0.987072
		415.93	0.532872				415.93	0.348454				415.93	0.991631
		457.523	0.567108				457.523	0.375778				457.523	0.994813
		503.275	0.601877				503.275	0.404512				503.275	0.996935
		553.603	0.636906				553.603	0.434594				553.603	0.998282
		608.963	0.671889				608.963	0.465932				608.963	0.999091
		669.86	0.70649				669.86	0.498402
		736.846	0.740352				736.846	0.531843
		810.53	0.773106				810.53	0.566059
		891.583	0.804383				891.583	0.600815
		980.741	0.833832				980.741	0.635841
		1078.82	0.861132				1078.82	0.67083
		1186.7	0.886011				1186.7	0.705448
		1305.37	0.908262				1305.37	0.739337
		1435.9	0.927756				1435.9	0.77213
		1579.49	0.94445				1579.49	0.803458
		1737.44	0.958394				1737.44	0.832967
							1911.19	0.860337
							2102.31	0.885293
							2312.54	0.907626
							2543.79	0.927205
							2798.17	0.943984
							3077.99	0.95801
							3385.79	0.969418
							3724.36	0.978422
							4096.8	0.985297
							4506.48	0.990358
							4957.13	0.993939
							5452.84	0.996362
							5998.13	0.997926
							6597.94	0.998882
							7257.73	0.999433
							7983.51	0.999732
							8781.86	0.999882
							9660.04	0.999952
							10626	0.999982
							11688.6	0.999994
							12857.5	0.999998
							14143.3	1

## Sheet: Figure 1b
Figure 1b	The derived square root of time plot (original plot in [1])
MTW			AFI			TON
Experimental [1]			Experimental [1]			Experimental [1]
time, s	C		time, s	C		time, s	C								[1]	Yuan, J. et al. Hyperloop-like diffusion of long-chain molecules under confinement. Nature communications 14, 1735; 10.1038/s41467-023-37455-3 (2023).
0	0.00638		0	0.00638		0	1.48063e-06
1.73205	0.01188		3.16228	0.01655		1	0.01166
2.44949	0.01735		4.47214	0.02663		1.41421	0.02
3	0.02279		5.47723	0.0366		1.73205	0.03
3.4641	0.02819		6.32456	0.04647		2	0.04584
3.87298	0.03357		7.07107	0.05623		2.23607	0.05697
4.24264	0.03892		7.74597	0.0659		2.44949	0.065
4.58258	0.04424		8.3666	0.07547		2.64575	0.075
4.89898	0.04953		8.94427	0.08494		2.82843	0.085
5.19615	0.05479		9.48683	0.09431		3	0.098
5.47723	0.06002		10	0.10359		3.16228	0.11069
7.74597	0.11077		12.2475	0.14857		4.47214	0.20912
9.48683	0.15877		14.1421	0.19129		5.47723	0.29666
10.9544	0.20419		15.8114	0.23186		6.32456	0.37451
12.2475	0.24715		17.3205	0.27041		7.07107	0.44375
13.4164	0.28779		18.7083	0.30702		7.74597	0.50532
14.4914	0.32624		20	0.34179		8.3666	0.56007
15.4919	0.36261		21.2132	0.37481		8.94427	0.60877
16.4317	0.39702		22.3607	0.40618		9.48683	0.65207
17.3205	0.42958		23.4521	0.43598		10	0.69058
18.1659	0.46037		24.4949	0.46428		10.4881	0.72483
18.9737	0.4895		25.4951	0.49116		10.9544	0.75529
19.7484	0.51706		26.4575	0.51669		11.4017	0.78238
20.4939	0.54313		27.3861	0.54094		11.8322	0.80646
21.2132	0.5678		28.2843	0.56397		12.2475	0.82789
21.9089	0.59113		29.1548	0.58585		12.6491	0.84694
22.5832	0.6132		30	0.60663		13.0384	0.86388
23.2379	0.63409		30.8221	0.62637		13.4164	0.87895
23.8747	0.65384		31.6228	0.64512		13.7841	0.89234
24.4949	0.67253		32.4037	0.66292		14.1421	0.90426
25.0998	0.69021		33.1662	0.67984		14.4914	0.91486
25.6905	0.70693		33.9117	0.6959		14.8324	0.92428
26.2678	0.72275		34.641	0.71116		15.1657	0.93266
26.8328	0.73772		35.3553	0.72565		15.4919	0.94012
27.3861	0.75188		36.0555	0.73942		15.8114	0.94674
27.9285	0.76527		36.7424	0.75249		16.1245	0.95264
28.4605	0.77795		37.4166	0.76491		16.4317	0.95788
28.9827	0.78993		38.0789	0.77671		16.7332	0.96254
29.4958	0.80127		38.7298	0.78791		17.0294	0.96669
30	0.812		39.37	0.79855		17.3205	0.97038
30.4959	0.82215		40	0.80866		17.6068	0.97366
30.9839	0.83175		40.6202	0.81826		17.8885	0.97657
31.4643	0.84084		41.2311	0.82738		18.1659	0.97916
31.9374	0.84943		41.833	0.83604		18.4391	0.98147
32.4037	0.85756		42.4264	0.84427		18.7083	0.98352
32.8633	0.86525		43.0116	0.85208		18.9737	0.98535
33.3167	0.87252		43.589	0.85951		19.2354	0.98697
33.7639	0.8794		44.1588	0.86655		19.4936	0.98841
34.2053	0.88591		44.7214	0.87325		19.7484	0.98969
34.641	0.89207					20	0.99083

## Sheet: Figure 1c
Figure 1c	the exponential decay plot (derived from data in [1])
MTW			AFI			TON
Experimental [1]			Experimental [1]			Experimental [1]
time, s	C		time, s	C		time, s	C								[1]	Yuan, J. et al. Hyperloop-like diffusion of long-chain molecules under confinement. Nature communications 14, 1735; 10.1038/s41467-023-37455-3 (2023).
0	0.99362		0	0.99362		0	0.999999
3	0.98812		10	0.98345		1	0.98834
6	0.98265		20	0.97337		1.99999	0.98
9	0.97721		30	0.9634		3	0.97
12	0.97181		40.0001	0.95353		4	0.95416
15	0.96643		50	0.94377		5.00001	0.94303
18	0.96108		60.0001	0.9341		6	0.935
21	0.95576		70	0.92453		6.99999	0.925
24	0.95047		80	0.91506		8.00002	0.915
27	0.94521		89.9999	0.90569		9	0.902
30	0.93998		100	0.89641		10	0.88931
60.0001	0.88923		150	0.85143		20	0.79088
89.9999	0.84123		200	0.80871		30	0.70334
120	0.79581		250	0.76814		40.0001	0.62549
150	0.75285		300	0.72959		50	0.55625
180	0.71221		350	0.69298		60.0001	0.49468
210	0.67376		400	0.65821		70	0.43993
240	0.63739		450	0.62519		80	0.39123
270	0.60298		500	0.59382		89.9999	0.34793
300	0.57042		550	0.56402		100	0.30942
330	0.53963		600	0.53572		110	0.27517
360	0.5105		650	0.50884		120	0.24471
390	0.48294		700	0.48331		130	0.21762
420	0.45687		750	0.45906		140	0.19354
450	0.4322		800	0.43603		150	0.17211
480	0.40887		850	0.41415		160	0.15306
510	0.3868		900	0.39337		170	0.13612
540	0.36591		950	0.37363		180	0.12105
570	0.34616		1000	0.35488		190	0.10766
600	0.32747		1050	0.33708		200	0.09574
630	0.30979		1100	0.32016		210	0.08514
660	0.29307		1150	0.3041		220	0.07572
690	0.27725		1200	0.28884		230	0.06734
720	0.26228		1250	0.27435		240	0.05988
750	0.24812		1300	0.26058		250	0.05326
780	0.23473		1350	0.24751		260	0.04736
810	0.22205		1400	0.23509		270	0.04212
840	0.21007		1450	0.22329		280	0.03746
870	0.19873		1500	0.21209		290	0.03331
900	0.188		1550	0.20145		300	0.02962
930	0.17785		1600	0.19134		310	0.02634
960	0.16825		1650	0.18174		320	0.02343
990	0.15916		1700	0.17262		330	0.02084
1020	0.15057		1750	0.16396		340	0.01853
1050	0.14244		1800	0.15573		350	0.01648
1080	0.13475		1850	0.14792		360	0.01465
1110	0.12748		1900	0.14049		370	0.01303
1140	0.1206		1950	0.13345		380	0.01159
1170	0.11409		2000	0.12675		390	0.01031
1200	0.10793					400	0.00917
